# Supplementary material for: Iron Competition as an Important Mechanism of Pulcherrimin-Producing Metschnikowia sp. Strains for Controlling Postharvest Fungal Decays on Citrus Fruit
Source: Foods. 2023 Nov 24;12(23):4249. doi: 10.3390/foods12234249 (PMC10706177; doi:10.3390/foods12234249)
Supplement: Supplementary file 1 [file foods-12-04249-s001.zip]

Archive with 1 entries (1 files):
- foods-2651963-supplementary.pdf
